# Supplementary material for: Analysis of Sensory Attributes and Purchasing Decisions of Plant-Based Beverages of Young Consumers in Poland on a Vegan and Traditional Diet
Source: Foods. 2025 Oct 28;14(21):3672. doi: 10.3390/foods14213672 (PMC12607725; doi:10.3390/foods14213672)
Supplement: Supplementary file 1 [file foods-14-03672-s001.zip]

Archive with 1 entries (1 files):
- foods-3904475-supplementary.pdf
